# Supplementary material for: Mapping the Proteome of the Synaptic Cleft through Proximity Labeling Reveals New Cleft Proteins
Source: Proteomes. 2018 Nov 28;6(4):48. doi: 10.3390/proteomes6040048 (PMC6313906; doi:10.3390/proteomes6040048)
Supplement: Supplementary file 1 [file proteomes-06-00048-s001.zip]

Archive with 1 entries (1 files):
- proteomes-381145-SI.pdf
